# Supplementary material for: Contractile properties of superficial skeletal muscle affect postural control in healthy young adults: A test of the rambling and trembling hypothesis
Source: PLoS One. 2019 Oct 17;14(10):e0223850. doi: 10.1371/journal.pone.0223850 (PMC6797098; doi:10.1371/journal.pone.0223850)
Supplement: S1 File — (CSV) [file pone.0223850.s001.csv]

name	Age	Height	Weight	Trial	MD_AP	MD_ML	RMS_AP	RMS_ML	RANGE_AP	RANGE_ML	MV_AP	MV_ML	CCA	CEA	SA	f50_AP	f50_ML	f95_AP	f95_ML	MF_AP	MF_ML	TP_AP	TP_ML	CF_AP	CF_ML	FD_AP	FD_ML	R_MD_AP	R_MD_ML	R_RMS_AP	R_RMS_ML	R_RANGE_AP	R_RANGE_ML	R_MV_AP	R_MV_ML	R_CCA	R_CEA	R_SA	R_f50_AP	R_f50_ML	R_f95_AP	R_f95_ML	R_MF_AP	R_MF_ML	R_TP_AP	R_TP_ML	R_CF_AP	R_CF_ML	R_FD_AP
1	20.25	163	60	1	3.054	0.897	3.944	1.143	20.467	6.309	10.539	8.36	167.457	88.581	10.495	0.244	0.635	0.879	1.514	0.549	1.484	244.202	24.135	0.4	0.862	0.735	0.658	2.377	0.835	2.988	1.075	12.568	5.51	4.184	2.907	97.738	65.928	3.121	0.195	0.195	0.439	0.928	0.28	0.554	134.71	19.423	0.273	0.453	0.687
2	19.75	170	71	1	3.867	0.642	5.005	0.831	26.203	4.606	16.63	8.698	260.622	76.596	11.771	0.195	1.074	1.367	2.734	0.684	2.157	455.735	12.456	0.486	1.375	0.808	0.576	3.327	0.403	4.269	0.55	19.793	3.937	5.277	2.69	185.938	43.985	3.117	0.195	0.537	0.391	1.855	0.252	1.063	331.752	4.127	0.246	0.882	0.679
3	21.25	168	76	1	2.676	0.988	3.259	1.317	16.345	7.746	11.903	8.369	107.923	82.02	9.415	0.244	0.537	1.221	1.855	0.708	1.349	207.955	26.722	0.517	0.877	0.791	0.704	2.333	0.788	2.741	1.114	12.248	6.103	4.894	3.123	72.952	59.749	3.291	0.195	0.244	0.488	1.221	0.334	0.631	142.702	16.336	0.313	0.56	0.742
4	20	177	67	1	1.865	1.538	2.343	1.94	11.333	9.02	9.008	6.182	73.805	86.812	6.556	0.244	0.195	1.221	0.977	0.769	0.64	106.783	52.798	0.513	0.465	0.765	0.768	1.586	1.415	1.935	1.821	9.094	8.517	3.48	2.182	49.508	67.668	1.997	0.195	0.195	0.537	0.537	0.349	0.245	70.736	43.616	0.325	0.275	0.742
5	20.58	180	73	1	2.577	1.915	3.253	2.274	16.004	10.177	10.339	6.647	137.042	135.239	10.001	0.195	0.195	0.928	0.684	0.639	0.552	178.956	89.517	0.442	0.353	0.749	0.808	2.264	1.825	2.76	2.157	11.896	7.867	3.534	2.732	100.916	106.924	3.537	0.195	0.195	0.488	0.439	0.248	0.238	120.131	81.452	0.266	0.252	0.709
6	21.17	172	65	1	1.745	0.47	2.207	0.602	10.45	3.959	8.246	5.801	49.818	23.985	3.86	0.244	0.732	0.928	1.514	0.752	1.962	102.694	6.694	0.448	0.939	0.715	0.598	1.391	0.324	1.68	0.398	7.135	2.278	3.111	2.259	27.358	11.156	1.275	0.244	0.684	0.586	1.709	0.356	1.11	57.134	3.049	0.32	0.897	0.682
7	20.83	167	67	1	1.56	1.068	2.006	1.348	11.332	7.25	10.241	10.175	51.502	49.802	7.348	0.439	0.684	1.465	1.855	1.045	1.516	71.681	36.884	0.679	0.967	0.673	0.628	1.255	0.735	1.613	0.907	7.828	4.721	4.704	3.137	30.529	28.371	2.204	0.342	0.244	0.977	1.123	0.597	0.68	38.12	16.683	0.526	0.528	0.697
8	20.08	182	73	1	4.026	0.564	4.6	0.709	19.806	4.259	9.506	5.122	187.859	55.59	7.159	0.195	0.391	0.781	1.318	0.376	1.446	311.648	7.311	0.339	0.699	0.786	0.754	3.256	0.411	3.7	0.531	11.751	3.441	2.439	1.047	118.088	37.849	0.858	0.195	0.244	0.293	1.221	0.119	0.406	202.743	3.049	0.197	0.523	0.652
9	20.83	181	67	1	2.936	1.206	3.811	1.59	20.117	8.705	9.051	5.823	169.743	119.613	8.055	0.195	0.244	0.635	0.781	0.491	0.768	199.431	25.699	0.336	0.484	0.722	0.748	2.522	1.121	3.11	1.478	12.055	8.218	3.19	2.579	111.032	92.125	2.769	0.195	0.195	0.488	0.684	0.201	0.366	141.807	20.247	0.236	0.383	0.651
10	21.42	172	87	1	2.804	0.626	3.514	0.752	17.266	4.029	10.386	4.956	124.603	51.405	5.636	0.195	0.439	1.074	1.318	0.589	1.261	195.783	11.07	0.419	0.708	0.795	0.698	2.495	0.521	3.098	0.622	13.979	2.728	3.707	2.532	95.338	37.898	2.308	0.195	0.391	0.391	1.074	0.236	0.773	145.857	7.105	0.248	0.599	0.698
11	19.42	180	77	1	3.603	0.831	4.112	0.998	16.928	5.782	15.225	6.771	146.194	77.762	10.337	0.195	0.293	1.123	1.416	0.673	1.297	293.928	17.963	0.516	0.747	0.782	0.727	3.079	0.798	3.389	0.915	11.111	4.276	4.458	2.395	90.592	59.307	3.056	0.195	0.195	0.342	0.928	0.23	0.478	182.465	14.131	0.255	0.419	0.741
12	19.5	167	58	1	4.196	1.257	5.498	1.537	25.597	7.645	7.279	6.833	323.314	161.172	10.735	0.195	0.195	0.439	0.977	0.276	0.865	328.604	34.255	0.238	0.477	0.657	0.81	3.801	1.197	5.061	1.427	23.843	5.79	4.197	2.448	275.92	138.887	3.447	0.195	0.195	0.342	0.684	0.176	0.325	265.565	30.087	0.203	0.328	0.583
13	19.67	173	61	1	3.843	0.734	4.565	0.935	18.966	5.133	8.044	5.891	198.789	80.449	8.024	0.195	0.439	0.586	1.074	0.333	1.277	291.445	14.467	0.297	0.637	0.768	0.711	3.472	0.678	4.084	0.84	15.899	3.66	2.979	2.354	155.352	65.459	3.104	0.195	0.244	0.293	1.025	0.137	0.552	222.794	10.137	0.194	0.528	0.635
14	20.83	175	70	1	3.448	0.979	4.111	1.289	21.527	8.361	11.452	7.749	163.478	98.336	10.538	0.195	0.439	1.025	1.318	0.529	1.26	311	32.422	0.4	0.75	0.77	0.688	3.026	0.802	3.526	1.116	13.881	5.973	4.315	2.844	117.621	74.039	3.452	0.195	0.244	0.391	1.025	0.227	0.564	230.601	20.848	0.239	0.455	0.629
15	18.5	168	58	1	2.007	0.849	2.473	1.113	11.114	6.922	9.359	7.635	67.022	52.083	6.579	0.244	0.391	1.074	1.465	0.742	1.431	119.192	23.187	0.508	0.737	0.735	0.724	1.664	0.755	2.104	0.968	9.669	5.32	3.6	3.55	48.192	37.569	2.639	0.244	0.244	0.537	1.27	0.344	0.748	81.745	17.431	0.305	0.58	0.681
16	20.25	175	76	1	2.407	1.366	3.082	1.683	18.599	10.629	21.495	11.927	114.743	101.132	15.798	0.293	0.586	1.514	1.807	1.421	1.39	183.102	63.207	0.606	0.864	0.782	0.606	2.082	0.982	2.573	1.243	12.512	6.851	7.884	5.688	74.536	63.417	5.494	0.244	0.439	0.732	1.367	0.603	0.922	123.387	33.503	0.447	0.654	0.77
17	18.25	176	91.8	1	3.384	1.018	4.275	1.238	17.947	6.171	7.733	4.194	191.603	96.43	5.38	0.195	0.244	0.781	1.025	0.364	0.656	273.432	21.651	0.346	0.546	0.715	0.697	2.97	0.913	3.684	1.108	13.077	5.165	3.518	1.409	140.985	72.176	1.875	0.195	0.195	0.391	0.537	0.189	0.246	188.592	15.42	0.215	0.265	0.614
18	17.83	170	68.8	1	1.322	0.859	1.684	1.102	8.723	7.626	13.98	10.28	36.139	34.046	6.93	0.342	0.732	1.465	2.344	1.683	1.904	43.862	21.536	0.759	1.071	0.779	0.673	1.448	0.559	1.8	0.787	6.372	6.641	2.185	1.503	36.401	29.458	1.096	0.195	0.244	0.488	0.83	0.24	0.428	41.097	10.628	0.311	0.411	0.75
19	17.92	170	68.8	1	3.073	1.345	3.933	1.692	18.421	9.52	11.357	10.92	171.291	124.695	12.928	0.195	0.732	0.977	1.66	0.588	1.292	185.173	53.696	0.457	0.937	0.757	0.574	2.59	0.728	3.302	0.94	15.419	5.536	3.65	2.643	114.351	57.721	2.449	0.195	0.293	0.439	1.172	0.224	0.577	119.181	15.897	0.254	0.538	0.685
20	21.08	174	72.2	1	5.734	1.814	6.862	2.116	33.283	10.463	16.684	17.411	454.287	275.622	37.048	0.195	0.244	0.488	1.514	0.463	1.527	884.576	80.457	0.29	0.778	0.705	0.792	4.519	1.892	5.689	2.19	26.722	9.707	5.026	3.513	338.098	234.258	6.855	0.195	0.195	0.439	0.684	0.177	0.296	609.836	87.22	0.224	0.354	0.58
21	20.33	186	90.2	1	3.556	0.633	4.203	0.881	16.74	5.797	10.678	10.649	166.301	69.92	12.82	0.195	0.391	0.635	1.416	0.478	2.678	260.972	14.275	0.333	0.803	0.788	0.778	2.86	0.542	3.519	0.685	14.122	3.58	2.861	2.53	122.407	41.801	2.379	0.195	0.293	0.391	1.416	0.159	0.742	174.804	7.571	0.238	0.679	0.684
22	20.08	170	61.7	1	1.493	1.558	2.007	1.955	12.14	10.056	13.752	17.975	70.758	70.946	12.306	0.342	0.195	1.221	1.221	1.466	1.836	65.202	57.954	0.675	0.683	0.803	0.871	1.308	1.681	1.753	2.084	8.352	8.394	2.728	3.634	66.84	64.982	1.888	0.244	0.195	0.635	0.391	0.332	0.344	58.45	58.772	0.365	0.339	0.688
23	17.92	169	65.1	1	2.882	0.994	3.47	1.248	15.82	7.693	14.054	11.303	120.173	80.204	12.025	0.244	0.684	1.172	2.246	0.776	1.81	227.299	28.818	0.521	1.028	0.758	0.696	2.24	0.708	2.718	0.828	10.945	4.512	3.536	2.227	72.364	40.459	2.173	0.195	0.293	0.439	1.025	0.251	0.5	111.26	13.048	0.292	0.505	0.763
24	22.33	167	62	1	1.726	0.644	2.192	0.825	10.583	6.078	13.193	14.828	51.987	34.355	9.565	0.342	0.879	1.367	3.418	1.217	3.664	87.64	11.705	0.666	1.397	0.748	0.69	1.724	0.877	2.199	1.03	8.968	4.527	2.063	0.837	56.47	46.505	0.916	0.195	0.195	0.537	0.391	0.19	0.152	65.452	17.751	0.311	0.261	0.788
25	19.75	174	76	1	4.813	1.116	5.84	1.392	27.079	6.072	10.545	7.014	342.273	146.455	12.084	0.195	0.195	0.391	1.025	0.349	1	578.244	30.359	0.252	0.536	0.731	0.784	2.582	0.619	3.115	0.742	11.5	3.136	1.916	0.899	92.956	41.688	1.103	0.195	0.195	0.342	0.586	0.118	0.231	120.952	9.03	0.208	0.292	0.658
26	22.42	165	62.4	1	2.132	0.461	2.638	0.592	13.138	3.711	9.99	13.413	69.993	31.492	9.782	0.195	0.684	0.684	3.613	0.746	4.635	99.058	6.527	0.407	1.333	0.768	0.724	1.64	0.349	1.915	0.448	11.181	2.702	2.57	3.087	33.629	19.279	1.765	0.195	0.488	0.488	2.148	0.249	1.406	46.266	4.209	0.29	0.99	0.709
27	22.67	171	58.4	1	2.282	0.702	2.895	0.896	13.237	5.939	11.7	14.59	87.138	49.182	12.968	0.195	0.635	0.586	3.662	0.816	3.305	135.167	12.183	0.402	1.407	0.795	0.761	2.318	0.56	3.037	0.67	13.096	3.502	4.126	2.852	96.573	36.484	2.298	0.195	0.244	0.439	1.953	0.283	0.81	148.398	7.463	0.263	0.811	0.719
28	26.25	174	80.1	1	3.794	1.09	4.859	1.418	28.411	8.042	12.734	7.504	248.459	131.197	12.851	0.244	0.391	0.635	1.025	0.534	1.095	417.564	36.695	0.339	0.577	0.647	0.696	3.557	0.922	4.537	1.114	24.987	4.545	5.362	1.514	210.259	94.57	3.115	0.195	0.195	0.488	0.586	0.24	0.261	346.185	20.575	0.249	0.291	0.576
29	19.17	183	79.2	1	3.873	1.405	4.916	1.77	26.221	9.85	12.874	13.571	259.75	162.678	20.32	0.244	0.537	0.635	1.66	0.529	1.538	422.561	54.356	0.369	0.853	0.718	0.692	5.194	0.875	5.867	1.056	24.521	5.423	4.097	1.836	292.746	115.8	3.654	0.195	0.342	0.342	0.781	0.126	0.334	531.093	22.521	0.187	0.431	0.528
30	19	173	74.6	1	5.427	1.442	6.634	1.809	33.753	10.536	13.615	12.415	442.001	230.427	24.66	0.195	0.342	0.537	0.928	0.399	1.37	644.881	56.829	0.324	0.605	0.77	0.768	5.003	1.104	6.287	1.542	29.146	7.654	4.596	2.084	415.818	185.133	3.867	0.195	0.244	0.342	0.488	0.146	0.3	561.608	40.915	0.194	0.311	0.574
31	18.42	176	70.2	1	5.559	1.131	6.568	1.369	28.218	7.636	10.442	10.407	404.009	175.325	20.148	0.195	0.244	0.586	1.025	0.299	1.465	661.117	32.869	0.263	0.665	0.722	0.803	7.181	0.785	8.326	0.942	27.401	4.228	3.307	2.173	615.105	153.085	5.178	0.195	0.244	0.293	0.977	0.073	0.441	1085.494	16.359	0.156	0.506	0.458
32	20.58	174	59.6	1	1.368	0.379	1.721	0.47	9.757	2.649	9.529	11.468	30.423	17.47	5.702	0.293	0.684	1.172	4.004	1.108	4.813	52.89	3.575	0.592	1.584	0.748	0.719	1.409	0.339	1.642	0.43	5.825	2.206	2.518	2.468	24.438	14.913	1.31	0.195	0.391	0.586	2.197	0.284	1.157	46.159	3.383	0.314	0.936	0.703
1	20.25	163	60	2	3.127	0.74	4.207	0.902	21.962	4.75	12.866	7.335	191.335	69.334	9.309	0.244	0.537	1.123	1.709	0.655	1.579	258.144	15.044	0.496	0.891	0.735	0.693	2.492	0.558	3.294	0.679	15.635	3.367	4.218	2.263	115.61	41.94	2.324	0.195	0.244	0.488	1.221	0.269	0.646	140.537	7.808	0.279	0.58	0.7
2	19.75	170	71	2	3.172	1.082	3.804	1.326	16.91	7.634	16.794	8.619	144.671	89.229	11.475	0.244	0.195	1.514	1.855	0.843	1.268	280.752	28.39	0.57	0.808	0.783	0.81	2.648	0.954	3.087	1.14	13.221	5.569	5.08	2.446	91.136	60.483	2.709	0.195	0.195	0.488	0.781	0.305	0.408	181.705	20.352	0.294	0.417	0.692
3	21.25	168	76	2	6.081	0.989	7.603	1.232	33.817	5.955	18.162	8.556	569.488	178.811	20.948	0.195	0.342	1.123	1.855	0.475	1.376	991.049	29.885	0.409	0.843	0.814	0.751	5.362	0.904	6.59	1.111	24.648	4.849	5.401	3.587	419.354	141.592	7.628	0.195	0.244	0.342	1.221	0.16	0.632	700.208	23.311	0.197	0.52	0.621
4	20	177	67	2	2.969	0.992	3.436	1.356	16.059	9.674	14.249	7.913	116.114	85.902	10.053	0.244	0.537	1.416	1.611	0.764	1.269	205.647	26.106	0.573	0.802	0.761	0.649	2.391	0.732	2.645	0.916	9.354	4.658	4.295	2.324	57.489	42.659	2.448	0.195	0.244	0.586	1.025	0.286	0.505	119.711	10.9	0.318	0.503	0.735
5	20.58	180	73	2	3.029	0.913	3.96	1.212	22.04	8.302	14.301	7.183	169.923	92.646	9.301	0.244	0.537	0.977	1.318	0.751	1.252	269.244	28.442	0.49	0.712	0.752	0.649	2.255	0.816	2.806	1.052	12.068	4.857	4.251	3.501	83.245	58.201	3.183	0.195	0.293	0.488	0.928	0.3	0.683	137.343	19.016	0.279	0.505	0.689
6	21.17	172	65	2	3.929	1.997	4.878	2.569	26.466	14.294	19.156	8.342	280.901	231.738	18.528	0.391	0.195	1.27	1.074	0.776	0.665	431.786	103.353	0.627	0.471	0.671	0.767	2.793	2.082	3.429	2.549	14.525	10.41	5.436	2.668	158.809	159.619	4.739	0.244	0.195	0.488	0.439	0.31	0.204	198.466	89.676	0.29	0.249	0.589
7	20.83	167	67	2	3.457	1.022	4.217	1.284	23.979	7.575	14.785	8.304	176.895	98.343	12.36	0.244	0.342	1.221	1.807	0.681	1.293	316.367	27.297	0.5	0.793	0.777	0.743	2.947	0.866	3.361	0.998	12.214	5.726	4.519	2.823	101.816	58.26	3.58	0.195	0.195	0.488	0.977	0.244	0.519	192.821	15.124	0.267	0.496	0.678
8	20.08	182	73	2	2.361	1.167	3.049	1.42	20.109	8.201	10.431	6.448	105.327	78.073	7.195	0.293	0.488	1.123	0.977	0.703	0.879	182.057	35.113	0.484	0.603	0.709	0.659	1.543	0.685	1.809	0.824	7.394	4.911	2.875	1.344	31.262	26.912	1.115	0.244	0.195	0.488	0.684	0.297	0.312	62.721	9.725	0.301	0.365	0.654
9	20.83	181	67	2	3.74	0.867	4.929	1.122	25.893	7.161	13.049	6.78	260.809	101.115	10.219	0.244	0.537	0.83	1.172	0.555	1.244	414.072	25.943	0.392	0.665	0.739	0.634	3.114	0.742	4.111	0.953	20.2	5.246	4.366	2.563	182.028	68.84	3.093	0.195	0.293	0.391	0.781	0.223	0.55	270.954	17.1	0.241	0.461	0.637
10	21.42	172	87	2	4.107	1.205	4.955	1.443	23.167	6.62	13.34	4.77	237.225	139.212	9.105	0.195	0.195	0.928	0.684	0.517	0.63	379.791	37.855	0.423	0.374	0.753	0.801	3.323	1.406	3.833	1.59	14.791	5.607	3.271	1.402	134.852	120.951	2.15	0.195	0.195	0.391	0.342	0.157	0.159	202.71	44.018	0.224	0.203	0.685
11	19.42	180	77	2	4.136	1.48	5.2	1.824	29.984	9.107	28.328	9.017	285.873	180.156	21.323	0.391	0.244	1.758	1.074	1.09	0.97	454.286	61.419	0.74	0.565	0.719	0.786	2.729	1.384	3.515	1.697	21.212	7.342	6.511	3.293	140.82	114.855	4.481	0.244	0.195	0.586	0.586	0.38	0.379	163.768	54.117	0.362	0.32	0.694
12	19.5	167	58	2	6.571	1.318	7.677	1.749	35.899	10.386	11.01	7.966	552.579	248.596	19.732	0.244	0.342	0.488	0.977	0.267	0.962	1020.515	63.845	0.251	0.535	0.57	0.653	5.442	1.076	6.244	1.328	30.795	7.66	5.648	3.268	349.547	151.566	6.988	0.195	0.293	0.391	0.781	0.165	0.483	608.002	33.215	0.211	0.417	0.541
13	19.67	173	61	2	20.104	1.559	21.751	1.977	62.261	10.154	11.591	7.244	3555.337	809.726	47.969	0.195	0.244	0.293	0.879	0.092	0.74	7277.233	61.706	0.168	0.494	0.53	0.713	15.097	1.323	16.298	1.695	50.024	7.239	3.958	2.861	1994.93	519.476	14.35	0.195	0.195	0.293	0.684	0.042	0.344	3727.316	42.209	0.151	0.318	0.421
14	20.83	175	70	2	2.266	0.896	3.004	1.252	17.726	9.969	11.493	8.028	106.353	67.489	8.495	0.342	0.732	1.123	1.66	0.807	1.426	138.053	20.608	0.562	0.922	0.67	0.587	1.539	0.483	2.085	0.614	12.174	3.687	4.082	2.477	48.509	21.306	1.47	0.244	0.488	0.635	1.27	0.422	0.817	64.618	6.449	0.346	0.685	0.663
15	18.5	168	58	2	3.406	0.931	4.166	1.167	22.036	6.51	15.72	7.473	173.944	92.022	10.31	0.244	0.488	0.977	1.416	0.735	1.277	347.314	21.311	0.503	0.752	0.767	0.692	2.43	0.922	3.003	1.179	12.889	6.476	4.417	3.17	93.839	67.884	3.444	0.195	0.244	0.488	1.025	0.289	0.547	177.284	18.568	0.279	0.497	0.706
16	20.25	175	76	2	3.953	1.741	5.014	2.267	29.227	16.374	27.245	14.179	277.536	215.389	26.528	0.293	0.439	0.83	1.904	1.097	1.296	461.535	94.117	0.489	0.804	0.746	0.728	3.411	1.402	4.218	1.783	20.153	9.652	9.808	6.332	184.67	141.738	9.877	0.244	0.342	0.537	1.27	0.458	0.719	326.12	55.025	0.358	0.591	0.703
17	18.25	176	91.8	2	7.202	3.258	8.41	3.748	42.629	19.74	15.095	7.246	678.113	598.802	23.99	0.195	0.195	0.635	0.684	0.334	0.354	1097.676	259.958	0.323	0.33	0.741	0.727	6.266	3.042	7.07	3.231	28.033	10.752	5.378	2.368	431.019	435.714	8.077	0.195	0.195	0.342	0.342	0.137	0.124	765.23	177.259	0.186	0.191	0.536
18	17.83	170	68.8	2	2.548	0.824	3.005	1.089	14.991	7.114	15.057	10.817	88.026	62.245	11.177	0.195	0.732	0.977	2.1	0.941	2.09	167.88	22.822	0.483	1.046	0.803	0.642	2.784	0.784	3.165	0.979	11.798	5.59	3.294	2.742	90.798	56.614	2.823	0.195	0.391	0.391	1.27	0.188	0.557	172.309	19.146	0.229	0.596	0.687
19	17.92	170	68.8	2	5.82	1.813	7.451	2.347	35.873	12.722	23.047	13.296	593.135	327.657	32.431	0.342	0.635	1.172	1.611	0.63	1.167	908.506	103.447	0.521	0.798	0.672	0.585	3.959	1.1	5.33	1.378	35.53	8.223	5.438	2.607	309.623	134.878	4.652	0.244	0.244	0.488	0.635	0.219	0.377	303.102	31.497	0.258	0.354	0.595
20	21.08	174	72.2	2	3.41	1.438	4.288	1.8	23.811	9.916	18.797	19.175	199.644	145.08	26.51	0.342	0.928	0.732	2.1	0.877	2.122	383.684	55.63	0.449	1.084	0.676	0.648	3.301	1.55	3.881	1.915	18.136	9.007	8.662	5.758	158.477	137.336	8.077	0.293	0.293	0.635	1.025	0.418	0.591	297.085	67.13	0.363	0.522	0.643
21	20.33	186	90.2	2	3.007	0.752	3.664	0.971	17.072	6.683	19.488	11.271	132.782	68.619	14.023	0.391	0.586	1.514	2.197	1.031	2.385	253.693	12.973	0.738	1.075	0.697	0.749	2.067	0.678	2.491	0.861	13.994	4.39	5.189	3.212	63.733	45.204	3.369	0.293	0.195	0.732	1.514	0.4	0.753	100.365	10.728	0.374	0.717	0.633
22	20.08	170	61.7	2	4.348	1.194	5.115	1.474	23.815	8.604	18.521	17.975	244.762	138.84	28.095	0.244	0.537	0.879	2.295	0.678	2.396	511.825	37.416	0.445	1.033	0.744	0.756	3.712	1.106	4.292	1.329	15.662	7.03	5.288	2.844	169.803	101.843	3.867	0.195	0.244	0.439	0.586	0.227	0.409	334.144	32.201	0.253	0.423	0.66
23	17.92	169	65.1	2	5.348	1.84	6.007	2.111	28.089	11.253	16.971	9.547	319.847	245.077	21.545	0.244	0.195	1.123	1.318	0.505	0.826	601.072	65.293	0.466	0.594	0.738	0.784	5.167	1.551	5.756	1.882	26.156	9.712	5.356	3.027	286.725	211.273	6.906	0.195	0.195	0.391	0.586	0.165	0.311	478.048	46.831	0.216	0.302	0.642
24	22.33	167	62	2	1.903	0.67	2.267	0.854	9.81	5.449	11.829	15.578	51.348	34.711	10.805	0.244	0.781	0.977	3.711	0.989	3.7	89.449	9.058	0.512	1.484	0.826	0.749	1.78	0.463	2.142	0.594	8.577	4.415	3.976	2.456	44.275	23.969	1.754	0.195	0.391	0.488	2.344	0.355	0.844	82.262	5.19	0.315	1.013	0.729
25	19.75	174	76	2	3.469	0.692	4.015	0.862	16.66	4.799	11.783	7.214	144.145	65.335	9.1	0.244	0.537	0.635	1.416	0.541	1.659	316.326	13.468	0.338	0.798	0.702	0.682	3.055	0.53	3.637	0.644	15.814	2.695	5.058	1.096	124.55	46.016	1.345	0.195	0.195	0.488	0.781	0.263	0.329	248.662	7.865	0.247	0.389	0.65
26	22.42	165	62.4	2	1.824	0.418	2.426	0.543	14.001	3.624	10.33	12.93	63.319	24.18	8.427	0.293	0.83	0.684	3.809	0.902	4.92	104.198	4.005	0.427	1.588	0.733	0.694	1.243	0.348	1.5	0.43	6.94	2.727	3.221	3.554	21.907	11.284	1.705	0.244	0.635	0.684	2.979	0.413	1.623	37.972	3.439	0.384	1.217	0.709
27	22.67	171	58.4	2	2.841	0.909	3.631	1.136	21.208	6.317	14.589	16.002	138.353	75.194	16.294	0.195	0.781	0.977	2.393	0.817	2.802	226.193	22.896	0.48	1.137	0.782	0.715	2.844	0.945	3.625	1.089	18.183	4.779	6.933	3.857	136.189	70.573	4.67	0.195	0.195	0.684	1.221	0.388	0.65	214.111	20.579	0.347	0.577	0.732
28	26.25	174	80.1	2	4.182	0.8	5.15	1.004	26.229	5.335	13.779	7.058	265.007	92.255	10.967	0.244	0.439	0.732	1.025	0.524	1.404	480.253	17.655	0.388	0.646	0.661	0.698	2.463	0.711	2.815	0.82	10.154	3.274	3.204	1.305	70.516	39.01	1.695	0.195	0.195	0.439	0.586	0.207	0.292	137.033	11.063	0.246	0.313	0.614
29	19.17	183	79.2	2	3.755	1.954	4.513	2.544	20.737	15.263	20.948	18.1	233.592	216.258	29.586	0.439	0.732	1.172	1.66	0.888	1.474	425.944	131.55	0.611	0.901	0.674	0.641	2.879	1.747	3.677	2.024	19.362	8.793	8.037	3.997	162.359	139.647	6.538	0.293	0.195	0.635	0.83	0.444	0.364	283.726	78.354	0.364	0.404	0.61
30	19	173	74.6	2	3.804	1.218	4.885	1.718	28.426	10.197	20.712	12.163	267.469	163.287	19.21	0.391	0.244	1.318	1.172	0.866	1.59	321.537	50.643	0.671	0.66	0.672	0.778	3.134	0.598	3.876	0.752	17.064	3.283	5.263	0.639	151.082	59.078	1.203	0.195	0.195	0.537	0.537	0.267	0.17	237.871	9.095	0.289	0.29	0.692
31	18.42	176	70.2	2	2.626	0.657	3.333	0.803	17.618	4.266	11.438	10.372	114.988	49.678	9.446	0.293	0.293	0.83	2.002	0.693	2.513	214.776	10.83	0.455	0.889	0.727	0.814	3.007	0.549	3.642	0.715	16.903	3.585	3.059	2.566	127.718	49.83	2.678	0.195	0.244	0.439	1.221	0.162	0.744	229.697	8.623	0.225	0.629	0.62
32	20.58	174	59.6	2	8.196	0.879	10.566	1.085	47.361	6.13	12.582	12.502	1153.466	215.092	35.384	0.195	0.195	0.342	2.051	0.244	2.265	1132.101	16.903	0.231	0.862	0.708	0.855	7.612	0.776	9.844	0.944	40.408	5.003	4.196	2.712	1003.024	175.468	6.325	0.195	0.195	0.293	1.123	0.088	0.556	976.306	14.075	0.16	0.543	0.482
1	20.25	163	60	3	3.072	2.196	3.918	2.729	23.313	14.396	13.691	10.485	202.42	201.004	16.62	0.342	0.391	1.074	0.977	0.709	0.76	285.164	134.053	0.511	0.544	0.672	0.665	2.202	1.874	2.685	2.3	15.258	9.639	5.14	4.113	105.625	115.987	5.61	0.244	0.244	0.635	0.586	0.372	0.349	121.855	87.23	0.34	0.333	0.67
2	19.75	170	71	3	5.199	2.272	6.423	2.753	31.719	16.344	23.593	12.125	450.792	328.82	25.926	0.244	0.293	1.318	1.221	0.722	0.849	637.031	137.484	0.584	0.596	0.771	0.748	4.38	1.855	5.349	2.179	21.782	9.592	6.069	4.695	303.227	214.292	8.53	0.195	0.244	0.488	0.635	0.221	0.403	390.966	83.015	0.253	0.389	0.669
3	21.25	168	76	3	3.666	2.305	4.514	2.811	22.197	14.933	21.728	10.784	234.499	242.255	23.664	0.342	0.342	1.563	1.172	0.943	0.745	385.232	140.911	0.775	0.548	0.72	0.718	2.675	1.926	3.262	2.348	13.699	9.979	5.657	4.972	126.672	147.728	6.381	0.195	0.244	0.732	0.635	0.337	0.411	177.638	91.309	0.334	0.383	0.745
4	20	177	67	3	3.841	3.218	4.753	3.981	24.225	18.011	17.048	12.684	329.944	360.404	24.149	0.244	0.244	1.074	0.977	0.706	0.627	462.33	284.152	0.532	0.492	0.748	0.679	2.729	2.788	3.33	3.417	15.566	12.836	4.686	3.781	189.528	217.962	6.629	0.195	0.195	0.488	0.488	0.273	0.216	212.47	189.186	0.266	0.249	0.673
5	20.58	180	73	3	6.097	2.46	7.441	3.047	33.919	14.44	17.857	12.317	587.779	426.623	31.515	0.195	0.195	0.879	1.074	0.466	0.797	805.551	165.14	0.43	0.521	0.785	0.814	5.341	2.256	6.475	2.786	28.793	13.372	6.935	4.965	440.002	339.652	10.281	0.195	0.195	0.488	0.586	0.207	0.35	570.062	135.494	0.245	0.334	0.673
6	21.17	172	65	3	9.476	3.524	10.613	4.175	38.864	23.763	21.407	12.997	1012.8	829.612	48.7	0.195	0.244	0.83	0.928	0.36	0.587	1996.972	272.005	0.358	0.48	0.75	0.667	8.189	2.944	9.109	3.456	27.347	14.414	5.152	4.053	732.429	585.951	13.59	0.195	0.195	0.293	0.537	0.1	0.219	1398.913	165.363	0.168	0.251	0.537
7	20.83	167	67	3	6.192	2.781	7.212	3.247	31.05	13.706	13.991	10.491	535.491	433.971	28.244	0.195	0.195	0.635	0.977	0.36	0.6	936.61	153.358	0.338	0.487	0.768	0.792	5.847	2.652	6.595	3.043	24.252	11.526	5.195	4.322	430.649	369.763	9.743	0.195	0.195	0.342	0.586	0.141	0.259	747.108	128.955	0.203	0.297	0.618
8	20.08	182	73	3	3.588	3.303	4.461	4.193	19.045	22.628	15.278	12.895	333.144	355.321	25.678	0.244	0.439	1.123	0.977	0.678	0.621	367.138	277.067	0.539	0.537	0.745	0.586	2.144	2.264	2.479	3.105	13.572	14.28	3.25	1.916	149.531	150.714	3.719	0.195	0.195	0.488	0.342	0.241	0.135	109.49	102.189	0.276	0.195	0.71
9	20.83	181	67	3	4.075	2.138	4.921	2.69	25.919	15.22	14.734	10.858	279.592	252.621	19.978	0.244	0.439	0.879	1.172	0.575	0.808	440.57	136.585	0.468	0.607	0.732	0.652	3.309	1.684	3.841	1.987	14.468	8.808	4.941	3.724	150.141	146.569	5.35	0.195	0.195	0.488	0.732	0.238	0.352	254.662	66.037	0.265	0.349	0.704
10	21.42	172	87	3	4.334	3.122	5.124	4.186	21.011	22.556	13.511	8.995	369.77	400.187	17.96	0.195	0.244	0.83	0.635	0.496	0.459	468.19	247.746	0.413	0.341	0.761	0.698	3.932	2.772	4.473	3.523	16.235	16.294	4.178	4.054	270.086	291.191	7.403	0.195	0.195	0.391	0.488	0.169	0.233	339.502	177.581	0.234	0.249	0.663
11	19.42	180	77	3	3.627	2.528	4.42	3.061	24.931	14.996	19.861	11.389	244.97	256.681	23.676	0.439	0.391	1.318	0.732	0.872	0.717	376.349	190.174	0.67	0.459	0.664	0.611	2.458	2.016	3.158	2.358	14.924	9.876	5.478	4.586	127.612	140.277	6.078	0.195	0.244	0.635	0.586	0.355	0.362	159.262	102.276	0.351	0.342	0.753
12	19.5	167	58	3	11.277	3.141	14.289	4.144	57.854	20.827	12.254	8.79	2121.662	1118.284	37.452	0.195	0.293	0.391	0.537	0.173	0.445	2702.346	378.654	0.201	0.305	0.541	0.567	9.123	2.782	11.331	3.658	44.639	18.221	5.356	5.067	1311.925	784.259	17.459	0.195	0.244	0.342	0.439	0.093	0.29	1567.255	278.293	0.177	0.253	0.492
13	19.67	173	61	3	6.203	7.045	8.017	7.819	37.639	32.879	12.365	9.587	957.6	1177.816	36.578	0.195	0.195	0.586	0.439	0.317	0.217	1100.437	986.266	0.296	0.23	0.722	0.647	5.359	6.742	7.075	7.277	29.933	28.365	5.101	4.97	722.658	965.784	13.921	0.195	0.195	0.342	0.342	0.151	0.117	833.706	816.324	0.192	0.18	0.549
14	20.83	175	70	3	4.375	2.909	5.493	3.55	30.961	16.771	12.643	9.734	358.665	367.213	22.492	0.195	0.244	0.781	0.732	0.46	0.533	492.826	230.357	0.38	0.399	0.724	0.694	3.579	2.554	4.542	3.08	23.056	12.184	4.917	4.35	248.489	262.918	8.405	0.195	0.244	0.391	0.439	0.219	0.271	331.632	173.347	0.227	0.256	0.63
15	18.5	168	58	3	4.585	3.626	6.463	4.58	40.729	22.207	21.035	14.166	606.446	555.056	38.967	0.244	0.391	1.074	0.879	0.73	0.622	766.19	326.927	0.563	0.475	0.698	0.639	3.864	2.767	5.023	3.751	21.453	18.333	5.753	5.875	354.041	351.563	11.414	0.195	0.195	0.391	0.635	0.237	0.338	391.009	189.006	0.233	0.331	0.664
16	20.25	175	76	3	5.732	5.028	6.83	6.122	37.177	30.246	26.47	24.851	635.838	786.389	73.195	0.342	0.244	0.83	0.879	0.735	0.787	701.401	756.1	0.553	0.492	0.759	0.78	5.049	4.527	6.048	5.322	33.25	23.937	14.162	10.151	464.017	604.91	32.326	0.293	0.195	0.635	0.537	0.446	0.357	534.518	563.496	0.411	0.32	0.687
17	18.25	176	91.8	3	4.943	2.765	6.144	3.254	26.14	14.037	17.16	10.644	415.781	372.342	25.132	0.244	0.293	0.977	0.928	0.553	0.613	564.78	177.327	0.501	0.495	0.707	0.692	4.462	2.145	5.169	2.456	22.069	8.911	3.603	3.139	265.324	233.044	6.106	0.195	0.195	0.342	0.488	0.129	0.233	341.727	97.546	0.198	0.267	0.588
18	17.83	170	68.8	3	4.513	2.165	5.476	2.67	24.949	14.192	16.93	12.898	321.792	277.857	25.318	0.244	0.293	0.684	1.514	0.597	0.948	507.213	112.23	0.406	0.623	0.77	0.777	4.087	1.571	4.93	1.872	22.401	8.884	7.418	4.173	242.886	174.46	7.177	0.195	0.293	0.439	0.732	0.289	0.423	384.457	58.513	0.269	0.421	0.674
19	17.92	170	68.8	3	4.41	3.355	6.066	4.226	35.882	20.23	17.807	15.514	525.426	484.161	35.533	0.342	0.488	0.879	0.928	0.643	0.736	670.896	366.418	0.466	0.529	0.655	0.579	3.036	2.168	3.949	2.574	18.821	10.118	6.191	4.091	195.138	192.509	6.006	0.293	0.195	0.537	0.586	0.325	0.3	281.656	126.854	0.311	0.282	0.578
20	21.08	174	72.2	3	3.821	2.862	4.947	3.808	28.124	22.918	21.928	20.897	361.174	352.998	37.29	0.244	0.195	1.123	0.928	0.913	1.162	520.868	230.331	0.576	0.527	0.825	0.81	3.371	2.887	4.289	3.892	21.056	20.166	7.763	8.506	308.758	312.957	13.368	0.244	0.195	0.488	0.586	0.367	0.469	385.793	252.16	0.316	0.366	0.7
21	20.33	186	90.2	3	3.693	2.005	4.575	2.547	23.049	13.673	17.445	12.234	245.196	220.745	22.507	0.293	0.293	1.025	0.732	0.752	0.971	406.355	129.628	0.531	0.472	0.717	0.707	4.433	1.822	5.295	2.334	22.338	11.507	5.363	4.394	294.437	237.831	7.82	0.195	0.244	0.439	0.586	0.193	0.384	509.494	100.916	0.221	0.345	0.645
22	20.08	170	61.7	3	5.072	3.271	6.495	3.985	29.122	18.251	16.41	17.981	524.262	490.318	39.519	0.244	0.195	0.439	0.781	0.515	0.875	917.46	250.153	0.308	0.451	0.697	0.794	4.244	3.067	5.391	3.682	21.767	16.46	6.911	6.117	369.42	376.319	14.059	0.244	0.195	0.391	0.537	0.259	0.317	592.475	198.526	0.231	0.322	0.523
23	17.92	169	65.1	3	7.303	2.095	9.208	2.621	42.802	13.821	19.062	11.913	884.494	451.574	31.887	0.244	0.488	0.781	0.879	0.415	0.905	1478.607	129.212	0.357	0.59	0.708	0.583	6.355	1.531	8.189	1.898	38.974	8.66	8.253	3.53	693.857	290.385	8.43	0.195	0.293	0.439	0.781	0.207	0.367	1163.081	57.565	0.229	0.419	0.574
24	22.33	167	62	3	2.404	1.236	3.129	1.697	20.07	10.294	17.636	16.649	121.67	100.03	17.715	0.342	0.586	1.416	1.807	1.168	2.143	195.631	42.594	0.68	0.92	0.753	0.692	2.284	0.917	2.796	1.219	14.19	6.553	6.275	4.256	83.026	63.855	3.684	0.244	0.293	0.684	1.221	0.437	0.739	151.505	23.773	0.396	0.587	0.709
25	19.75	174	76	3	11.168	2.639	13.274	3.22	49.282	15.621	18.721	10.277	1679.393	803.168	41.805	0.195	0.244	0.439	0.732	0.267	0.62	2640.733	189.911	0.257	0.416	0.694	0.727	9.588	2.404	11.358	2.803	39.336	11.174	8.506	3.051	1209.962	596.982	13.53	0.195	0.244	0.342	0.391	0.141	0.202	1902.196	137.597	0.192	0.24	0.532
26	22.42	165	62.4	3	11.441	3.443	12.878	4.071	51.507	19.555	16.433	14.949	1406.231	986.339	64.328	0.195	0.244	0.439	0.586	0.229	0.691	2887.683	320.152	0.246	0.377	0.706	0.766	10.552	2.623	11.708	3.38	36.478	11.092	5.072	1.542	1113.053	745.79	7.03	0.195	0.195	0.293	0.342	0.076	0.094	2320.032	205.706	0.159	0.19	0.465
27	22.67	171	58.4	3	3.039	1.993	3.96	2.617	23.085	15.528	19.166	17.755	206.127	194.367	24.63	0.342	0.293	1.416	1.123	1.004	1.418	285.156	122.55	0.644	0.6	0.763	0.796	2.647	1.621	3.348	2.135	16.431	10.634	6.876	5.535	138.56	136.172	7.137	0.293	0.244	0.586	0.684	0.413	0.543	191.527	79.75	0.368	0.426	0.635
28	26.25	174	80.1	3	5.348	3.965	6.933	4.513	38.707	16.071	17.801	9.321	583.163	589.775	32.366	0.244	0.195	1.025	0.586	0.53	0.374	522.198	369.476	0.467	0.277	0.733	0.69	3.879	2.886	4.856	3.258	21.176	11.918	4.311	2.421	281.148	298.107	6.921	0.195	0.195	0.439	0.293	0.177	0.134	263.874	170.461	0.241	0.183	0.628
29	19.17	183	79.2	3	4.859	2.596	5.905	3.134	28.778	13.675	21.586	17.278	381.053	346.151	36.828	0.244	0.293	1.123	0.977	0.707	1.059	588.007	176.476	0.533	0.597	0.736	0.779	4.365	2.149	5.191	2.636	21.935	10.891	6.107	5.104	285.807	258.89	8.173	0.195	0.244	0.439	0.635	0.223	0.378	439.289	124.132	0.256	0.363	0.649
30	19	173	74.6	3	3.497	2.417	4.271	3.011	22.088	16.874	13.885	12.378	225.009	240.828	21.68	0.244	0.195	1.025	0.879	0.632	0.815	301.353	122.66	0.483	0.457	0.764	0.776	3.272	2.527	3.874	3.151	16.129	15.883	4.428	5.206	202.332	228.654	8.284	0.195	0.195	0.439	0.586	0.215	0.328	236.346	133.311	0.241	0.3	0.659
31	18.42	176	70.2	3	5.565	2.495	6.9	3.256	28.889	17.277	14.532	12.617	529.275	421.067	29.303	0.195	0.293	0.684	0.684	0.416	0.805	683.036	160.392	0.345	0.432	0.776	0.693	5.639	2.303	7.088	3.024	27.433	16.205	4.019	6.264	565.312	402.225	14.016	0.195	0.293	0.293	0.586	0.113	0.433	664.737	133.678	0.187	0.37	0.572
32	20.58	174	59.6	3	8.865	1.392	9.924	1.803	33.683	9.634	12.175	12.223	825.098	338.292	37.522	0.195	0.293	0.342	0.684	0.219	1.398	1549.311	62.681	0.211	0.501	0.66	0.787	7.981	0.724	8.822	1.11	27.713	5.6	4.178	1.153	618.243	186.759	2.58	0.195	0.195	0.293	0.391	0.083	0.253	1182.495	21.865	0.162	0.276	0.489
[truncated: 57 more columns]
